# Supplementary material for: Unveiling the Value of Amomum tsaoko Crevost & Lem.: A Review from Bioactive Compounds to Health Benefits and Industrial Applications
Source: Foods. 2026 Jul 16;15(14):2513. doi: 10.3390/foods15142513 (PMC13409399; doi:10.3390/foods15142513)
Supplement: Supplementary file 1 [file foods-15-02513-s001.zip]

Archive with 1 entries (1 files):
- foods-4405266-supplementary.pdf
